# Supplementary material for: A new species of Pima Hulst, 1888 from China (Lepidoptera, Pyralidae, Phycitinae), with a key to Holarctic species
Source: Zookeys. 2020 Oct 12;975:111–24. doi: 10.3897/zookeys.975.56763 (PMC7572542; doi:10.3897/zookeys.975.56763)
Supplement: XML Treatment for Pima [file zookeys.975.56763-treatment1.xml]

<!DOCTYPE tp:taxon-treatment
  PUBLIC "-//TaxonX//DTD Taxonomic Treatment Publishing DTD v0 20100105//EN" "tax-treatment-NSO.dtd">
<tp:taxon-treatment xmlns:tp="http://www.plazi.org/taxpub"><tp:treatment-meta><kwd-group><label>Taxon classification</label><kwd><named-content xmlns:xlink="http://www.w3.org/1999/xlink" content-type="kingdom">Animalia</named-content></kwd><kwd><named-content xmlns:xlink="http://www.w3.org/1999/xlink" content-type="order">Lepidoptera</named-content></kwd><kwd><named-content xmlns:xlink="http://www.w3.org/1999/xlink" content-type="family"> Pyralidae</named-content></kwd></kwd-group><mixed-citation publication-type="journal"><person-group><name><surname>Yang</surname><given-names>Linlin</given-names></name><name><surname>Ren</surname><given-names>Yingdang</given-names></name></person-group><article-title>A new species of <italic><tp:taxon-name><tp:taxon-name-part taxon-name-part-type="genus" reg="Pima">Pima</tp:taxon-name-part></tp:taxon-name></italic> Hulst, 1888 from China (<tp:taxon-name><tp:taxon-name-part taxon-name-part-type="order">Lepidoptera</tp:taxon-name-part></tp:taxon-name>, <tp:taxon-name><tp:taxon-name-part taxon-name-part-type="family">Pyralidae</tp:taxon-name-part></tp:taxon-name>, <tp:taxon-name><tp:taxon-name-part taxon-name-part-type="subfamily">Phycitinae</tp:taxon-name-part></tp:taxon-name>), with a key to Holarctic species</article-title><source>Zookeys</source><day>12</day><month>10</month><year>2020</year><volume>975</volume><fpage>111</fpage><lpage>124</lpage><pub-id pub-id-type="doi">10.3897/zookeys.975.56763</pub-id></mixed-citation></tp:treatment-meta><tp:nomenclature><tp:taxon-name><object-id xmlns:xlink="http://www.w3.org/1999/xlink" content-type="arpha" xlink:type="simple">4F39C776-8259-5C70-9172-E35C60509EA8</object-id>
            <tp:taxon-name-part taxon-name-part-type="genus" reg="Pima">Pima</tp:taxon-name-part>
          </tp:taxon-name><tp:taxon-authority>Hulst, 1888</tp:taxon-authority><tp:nomenclature-citation-list><tp:nomenclature-citation><tp:taxon-name>
                <tp:taxon-name-part taxon-name-part-type="genus" reg="Pima">Pima</tp:taxon-name-part>
              </tp:taxon-name><comment>Hulst, 1888: 114. Type species: <tp:taxon-name><tp:taxon-name-part taxon-name-part-type="genus" reg="Pima">Pima</tp:taxon-name-part> <tp:taxon-name-part taxon-name-part-type="species" reg="fosterella">fosterella</tp:taxon-name-part></tp:taxon-name> Hulst, 1888, by original designation and monotypy</comment></tp:nomenclature-citation><tp:nomenclature-citation><tp:taxon-name>
                <tp:taxon-name-part taxon-name-part-type="genus" reg="Palloria">Palloria</tp:taxon-name-part>
              </tp:taxon-name><comment>Amsel, 1961: 362. Type species: <tp:taxon-name><tp:taxon-name-part taxon-name-part-type="genus" reg="Palloria">Palloria</tp:taxon-name-part> <tp:taxon-name-part taxon-name-part-type="species" reg="bicornutella">bicornutella</tp:taxon-name-part></tp:taxon-name> Amsel, 1961</comment></tp:nomenclature-citation></tp:nomenclature-citation-list></tp:nomenclature><tp:treatment-sec sec-type="diagnostic characters" id="SECID0EGGOD"><p><bold>Diagnostic characters.</bold><italic><tp:taxon-name><tp:taxon-name-part taxon-name-part-type="genus" reg="Pima">Pima</tp:taxon-name-part></tp:taxon-name></italic> is characterized by the male basal few flagellomeres shallowly incurved and containing a row of minute, tooth-like spines (Figs <xref ref-type="fig" rid="F1">1a</xref>, <xref ref-type="fig" rid="F1">2a</xref>), third segment of the labial palpus projected forward (Figs <xref ref-type="fig" rid="F1">1b</xref>, <xref ref-type="fig" rid="F1">2b</xref>); the forewing usually having a white subcostal streak (absent in <italic><tp:taxon-name><tp:taxon-name-part taxon-name-part-type="genus" reg="Pima">P.</tp:taxon-name-part> <tp:taxon-name-part taxon-name-part-type="species" reg="keredjella">keredjella</tp:taxon-name-part></tp:taxon-name></italic>, <italic><tp:taxon-name><tp:taxon-name-part taxon-name-part-type="genus" reg="Pima">P.</tp:taxon-name-part> <tp:taxon-name-part taxon-name-part-type="species" reg="milka">milka</tp:taxon-name-part></tp:taxon-name></italic>, <italic><tp:taxon-name><tp:taxon-name-part taxon-name-part-type="genus" reg="Pima">P.</tp:taxon-name-part> <tp:taxon-name-part taxon-name-part-type="species" reg="parkerella">parkerella</tp:taxon-name-part></tp:taxon-name></italic>, <italic><tp:taxon-name><tp:taxon-name-part taxon-name-part-type="genus" reg="Pima">P.</tp:taxon-name-part> <tp:taxon-name-part taxon-name-part-type="species" reg="pempeliella">pempeliella</tp:taxon-name-part></tp:taxon-name></italic>, <italic><tp:taxon-name><tp:taxon-name-part taxon-name-part-type="genus" reg="Pima">P.</tp:taxon-name-part> <tp:taxon-name-part taxon-name-part-type="species" reg="transfusor">transfusor</tp:taxon-name-part></tp:taxon-name></italic> and <italic><tp:taxon-name><tp:taxon-name-part taxon-name-part-type="genus" reg="Pima">P.</tp:taxon-name-part> <tp:taxon-name-part taxon-name-part-type="species" reg="tristriata">tristriata</tp:taxon-name-part></tp:taxon-name></italic> sp. nov.), with 11 veins (Figs <xref ref-type="fig" rid="F1">1c</xref>, <xref ref-type="fig" rid="F1">2c</xref>), R<sub>2</sub> approximate to the stalk of R<sub>3+4</sub> + R<sub>5</sub>, R<sub>3+4</sub> stalked with R<sub>5</sub> of less than half their lengths, M<sub>2</sub>, M<sub>3</sub> and CuA<sub>1</sub> free; the hindwing with 10 veins (Figs <xref ref-type="fig" rid="F1">1c</xref>, <xref ref-type="fig" rid="F1">2c</xref>), Rs and M<sub>1</sub> shortly stalked, M<sub>2</sub> and M<sub>3</sub> stalked for over half their length, CuA<sub>1</sub> and M<sub>2</sub>+ M<sub>3</sub> shortly stalked; apical process of gnathos short and stout, transtilla absent, the broad costa of the narrowed valva with a blunt, slightly forked apex (more pointed and not forked in <italic><tp:taxon-name><tp:taxon-name-part taxon-name-part-type="genus" reg="Pima">P.</tp:taxon-name-part> <tp:taxon-name-part taxon-name-part-type="species" reg="christophori">christophori</tp:taxon-name-part></tp:taxon-name></italic>, <italic><tp:taxon-name><tp:taxon-name-part taxon-name-part-type="genus" reg="Pima">P.</tp:taxon-name-part> <tp:taxon-name-part taxon-name-part-type="species" reg="leucoloma">leucoloma</tp:taxon-name-part></tp:taxon-name></italic>, <italic><tp:taxon-name><tp:taxon-name-part taxon-name-part-type="genus" reg="Pima">P.</tp:taxon-name-part> <tp:taxon-name-part taxon-name-part-type="species" reg="pempeliella">pempeliella</tp:taxon-name-part></tp:taxon-name></italic>, and <italic><tp:taxon-name><tp:taxon-name-part taxon-name-part-type="genus" reg="Pima">P.</tp:taxon-name-part> <tp:taxon-name-part taxon-name-part-type="species" reg="trifidella">trifidella</tp:taxon-name-part></tp:taxon-name></italic>), the uncus with a broad base and a short pair of lateral lobes, the aedeagus with two stout cornuti (one cornutus in <italic><tp:taxon-name><tp:taxon-name-part taxon-name-part-type="genus" reg="Pima">P.</tp:taxon-name-part> <tp:taxon-name-part taxon-name-part-type="species" reg="trifidella">trifidella</tp:taxon-name-part></tp:taxon-name></italic>) in male genitalia (Figs <xref ref-type="fig" rid="F2">3</xref>, <xref ref-type="fig" rid="F2">4</xref>); the ductus bursae ribbon-like, the stout corpus bursae scobinate-granulate and usually with sclerotized patches or folds in female genitalia (Figs <xref ref-type="fig" rid="F2">5</xref>, <xref ref-type="fig" rid="F2">6</xref>).</p><fig id="F1" position="float" orientation="portrait"><object-id xmlns:xlink="http://www.w3.org/1999/xlink" content-type="doi" xlink:type="simple">10.3897/zookeys.975.56763.figures1-2</object-id><object-id xmlns:xlink="http://www.w3.org/1999/xlink" content-type="arpha" xlink:type="simple">E44BB69E-1FC9-5DB5-A35F-666492D9553C</object-id><label>Figures 1, 2.</label><caption><p>Adult <italic><tp:taxon-name><tp:taxon-name-part taxon-name-part-type="genus" reg="Pima">Pima</tp:taxon-name-part></tp:taxon-name></italic> species. <bold>1</bold><italic><tp:taxon-name><tp:taxon-name-part taxon-name-part-type="genus" reg="Pima">P.</tp:taxon-name-part> <tp:taxon-name-part taxon-name-part-type="species" reg="tristriata">tristriata</tp:taxon-name-part></tp:taxon-name></italic> sp. nov., holotype, male <bold>1a</bold> dorsal view of head, holotype, male <bold>1b</bold> lateral view of head, holotype, male <bold>1c</bold> wing venation, paratype, female, DYL01090 <bold>2</bold><italic><tp:taxon-name><tp:taxon-name-part taxon-name-part-type="genus" reg="Pima">P.</tp:taxon-name-part> <tp:taxon-name-part taxon-name-part-type="species" reg="boisduvaliella">boisduvaliella</tp:taxon-name-part></tp:taxon-name></italic>, female <bold>2a</bold> dorsal view of head, male <bold>2b</bold> lateral view of head, male <bold>2c</bold> wing venation, female, WYQ13200. Scale bars: 5.0 mm.</p></caption><graphic xmlns:xlink="http://www.w3.org/1999/xlink" xlink:href="zookeys-975-111-g001.jpg" position="float" orientation="portrait" xlink:type="simple" id="oo_462770.jpg"><uri content-type="original_file" xlink:type="simple">https://binary.pensoft.net/fig/462770</uri></graphic></fig><fig id="F2" position="float" orientation="portrait"><object-id xmlns:xlink="http://www.w3.org/1999/xlink" content-type="doi" xlink:type="simple">10.3897/zookeys.975.56763.figures3-6</object-id><object-id xmlns:xlink="http://www.w3.org/1999/xlink" content-type="arpha" xlink:type="simple">0842C5F2-6F82-5C68-8E29-0C0C16F9BB36</object-id><label>Figures 3–6.</label><caption><p>Genitalia of <italic><tp:taxon-name><tp:taxon-name-part taxon-name-part-type="genus" reg="Pima">Pima</tp:taxon-name-part></tp:taxon-name></italic> species. <bold>3, 4</bold> Male genitalia <bold>3</bold><italic><tp:taxon-name><tp:taxon-name-part taxon-name-part-type="genus" reg="Pima">P.</tp:taxon-name-part> <tp:taxon-name-part taxon-name-part-type="species" reg="tristriata">tristriata</tp:taxon-name-part></tp:taxon-name></italic> sp. nov., paratype, YLL18044 <bold>4</bold><italic><tp:taxon-name><tp:taxon-name-part taxon-name-part-type="genus" reg="Pima">P.</tp:taxon-name-part> <tp:taxon-name-part taxon-name-part-type="species" reg="boisduvaliella">boisduvaliella</tp:taxon-name-part></tp:taxon-name></italic>, DYL01090 <bold>5, 6</bold> Female genitalia <bold>5</bold><italic><tp:taxon-name><tp:taxon-name-part taxon-name-part-type="genus" reg="Pima">P.</tp:taxon-name-part> <tp:taxon-name-part taxon-name-part-type="species" reg="tristriata">tristriata</tp:taxon-name-part></tp:taxon-name></italic> sp. nov., paratype, LJY10110 <bold>6</bold><italic><tp:taxon-name><tp:taxon-name-part taxon-name-part-type="genus" reg="Pima">P.</tp:taxon-name-part> <tp:taxon-name-part taxon-name-part-type="species" reg="boisduvaliella">boisduvaliella</tp:taxon-name-part></tp:taxon-name></italic>, DYL00331. Scale bars: 0.5 mm.</p></caption><graphic xmlns:xlink="http://www.w3.org/1999/xlink" xlink:href="zookeys-975-111-g002.jpg" position="float" orientation="portrait" xlink:type="simple" id="oo_462771.jpg"><uri content-type="original_file" xlink:type="simple">https://binary.pensoft.net/fig/462771</uri></graphic></fig><p><italic><tp:taxon-name><tp:taxon-name-part taxon-name-part-type="genus" reg="Pima">Pima</tp:taxon-name-part></tp:taxon-name></italic> resembles <italic><tp:taxon-name><tp:taxon-name-part taxon-name-part-type="genus" reg="Epischnia">Epischnia</tp:taxon-name-part></tp:taxon-name></italic> Hübner, but they can be separated by the following characters: in <italic><tp:taxon-name><tp:taxon-name-part taxon-name-part-type="genus" reg="Pima">Pima</tp:taxon-name-part></tp:taxon-name></italic>, the male flagellum with a row of tooth-like spines near the base, the labial palpus with terminal two segments approximately of equal length; male genitalia with a broad, apically slightly forked costa, and two stout cornuti in the aedeagus; female genitalia with a strongly sclerotized, funnel-shaped antrum, the corpus bursae scobinate-granulate throughout and with sclerotized patches or folds. Whereas, in <italic><tp:taxon-name><tp:taxon-name-part taxon-name-part-type="genus" reg="Epischnia">Epischnia</tp:taxon-name-part></tp:taxon-name></italic>, the male flagellum lacks a tooth-like spine, the third of the labial palpus is less than half the length of the second; the costa is weak and not forked at the apex, and the aedeagus has a bunch of spinules in the male genitalia; the antrum is weak or represented by a band-shaped plate, the corpus bursae is smooth on the inner surface except for one big sclerotized plate or a line of small thorns and one bunch of spinules in the female genitalia.</p></tp:treatment-sec></tp:taxon-treatment>
