# Supplementary material for: A new species of Pima Hulst, 1888 from China (Lepidoptera, Pyralidae, Phycitinae), with a key to Holarctic species
Source: Zookeys. 2020 Oct 12;975:111–24. doi: 10.3897/zookeys.975.56763 (PMC7572542; doi:10.3897/zookeys.975.56763)
Supplement: XML Treatment for Pima tristriata [file zookeys.975.56763-treatment2.xml]

<!DOCTYPE tp:taxon-treatment
  PUBLIC "-//TaxonX//DTD Taxonomic Treatment Publishing DTD v0 20100105//EN" "tax-treatment-NSO.dtd">
<tp:taxon-treatment xmlns:tp="http://www.plazi.org/taxpub"><tp:treatment-meta><kwd-group><label>Taxon classification</label><kwd><named-content xmlns:xlink="http://www.w3.org/1999/xlink" content-type="kingdom">Animalia</named-content></kwd><kwd><named-content xmlns:xlink="http://www.w3.org/1999/xlink" content-type="order">Lepidoptera</named-content></kwd><kwd><named-content xmlns:xlink="http://www.w3.org/1999/xlink" content-type="family"> Pyralidae</named-content></kwd></kwd-group><mixed-citation publication-type="journal"><person-group><name><surname>Yang</surname><given-names>Linlin</given-names></name><name><surname>Ren</surname><given-names>Yingdang</given-names></name></person-group><article-title>A new species of <italic><tp:taxon-name><tp:taxon-name-part taxon-name-part-type="genus" reg="Pima">Pima</tp:taxon-name-part></tp:taxon-name></italic> Hulst, 1888 from China (<tp:taxon-name><tp:taxon-name-part taxon-name-part-type="order">Lepidoptera</tp:taxon-name-part></tp:taxon-name>, <tp:taxon-name><tp:taxon-name-part taxon-name-part-type="family">Pyralidae</tp:taxon-name-part></tp:taxon-name>, <tp:taxon-name><tp:taxon-name-part taxon-name-part-type="subfamily">Phycitinae</tp:taxon-name-part></tp:taxon-name>), with a key to Holarctic species</article-title><source>Zookeys</source><day>12</day><month>10</month><year>2020</year><volume>975</volume><fpage>111</fpage><lpage>124</lpage><pub-id pub-id-type="doi">10.3897/zookeys.975.56763</pub-id></mixed-citation></tp:treatment-meta><tp:nomenclature><tp:taxon-name><object-id xmlns:xlink="http://www.w3.org/1999/xlink" content-type="arpha" xlink:type="simple">BE40F1B0-4B54-5E66-824B-829DC2AE57FE</object-id>
            <tp:taxon-name-part taxon-name-part-type="genus" reg="Pima">Pima</tp:taxon-name-part>
            <tp:taxon-name-part taxon-name-part-type="species" reg="tristriata">tristriata</tp:taxon-name-part>
            <object-id xmlns:xlink="http://www.w3.org/1999/xlink" content-type="zoobank" xlink:type="simple">http://zoobank.org/06B4BDCD-1419-4541-9BAA-D42E2FAA01DC</object-id>
          </tp:taxon-name><tp:taxon-status xmlns:xlink="http://www.w3.org/1999/xlink" xlink:type="simple">sp. nov.</tp:taxon-status><xref ref-type="fig" rid="F1">Figures 1</xref><xref ref-type="fig" rid="F2">, 3</xref><xref ref-type="fig" rid="F2">, 5</xref></tp:nomenclature><tp:treatment-sec sec-type="type material" id="SECID0EGLAG"><title>Type material.</title><p><bold><italic>Holotype</italic></bold>: China: • ♂; Shapotou (<named-content xmlns:xlink="http://www.w3.org/1999/xlink" content-type="dwc:verbatimCoordinates" xlink:type="simple"><named-content content-type="geo-json" specific-use="{&#34;type&#34;:&#34;Point&#34;,&#34;coordinates&#34;:[105.166667,37.516667]}" id="NCID0EULAG" xlink:type="simple">37°31'N, 105°10'E</named-content></named-content>), Zhongwei, Ningxia Hui Autonomous Region; alt. 1140 m; [?]-v-1985; Guo-Dong Ren leg. <bold><italic>Paratypes</italic></bold>: China: • 7♂; same data as the holotype; genitalia nos. DYL01079, DYL01080, RYD04466 • 3♂, 2♀; same data as the holotype except dated 23-iv-1987; genitalia nos. YLL18042♂, YLL18044♂ • 2 ♀; Gantang (<named-content xmlns:xlink="http://www.w3.org/1999/xlink" content-type="dwc:verbatimCoordinates" xlink:type="simple"><named-content content-type="geo-json" specific-use="{&#34;type&#34;:&#34;Point&#34;,&#34;coordinates&#34;:[105.533333,37.450000]}" id="NCID0E6LAG" xlink:type="simple">37°27'N, 105°32'E</named-content></named-content>), Zhongwei, Ningxia; 23-v-1987; Guo-Dong Ren leg.; genitalia no. DYL01090.</p></tp:treatment-sec><tp:treatment-sec sec-type="diagnosis" id="SECID0EEMAG"><title>Diagnosis.</title><p>The new species can be easily distinguished from its congeners in having one longitudinal grayish black streak along the costa, dorsum, and lower margin of cell respectively, whereas, most of the other congeners have a white subcostal streak. It is superficially similar to <italic><tp:taxon-name><tp:taxon-name-part taxon-name-part-type="genus" reg="Pima">P.</tp:taxon-name-part> <tp:taxon-name-part taxon-name-part-type="species" reg="parkerella">parkerella</tp:taxon-name-part></tp:taxon-name></italic> (Schaus), but with differences in genitalia: juxta with globular lateral lobes, costa projected beyond apex of valva, and corpus bursae heart-shaped in the new species; juxta with short finger-like lateral lobes, costa terminated at end of valva, and corpus bursae rounded in <italic><tp:taxon-name><tp:taxon-name-part taxon-name-part-type="genus" reg="Pima">P.</tp:taxon-name-part> <tp:taxon-name-part taxon-name-part-type="species" reg="parkerella">parkerella</tp:taxon-name-part></tp:taxon-name></italic>. It resembles <italic><tp:taxon-name><tp:taxon-name-part taxon-name-part-type="genus" reg="Pima">Pima</tp:taxon-name-part> <tp:taxon-name-part taxon-name-part-type="species" reg="boisduvaliella">boisduvaliella</tp:taxon-name-part></tp:taxon-name></italic> (Guenée) in genitalia except for some slight differences: lateral lobes the juxta is globular, the vinculum is ca 2× length of its greatest width, the aedeagus is approximately equal to valva in length in the male genitalia, and the corpus bursae has an irregular sclerotized plate in the female genitalia. In <italic><tp:taxon-name><tp:taxon-name-part taxon-name-part-type="genus" reg="Pima">P.</tp:taxon-name-part> <tp:taxon-name-part taxon-name-part-type="species" reg="boisduvaliella">boisduvaliella</tp:taxon-name-part></tp:taxon-name></italic>, lateral lobes the juxta is slender, finger-like, the vinculum is ca 1.5× length of its greatest width, and the aedeagus is 1.2× length of valva in the male genitalia; the corpus bursae has a couple of tortuous, sclerotized plates in the female genitalia.</p></tp:treatment-sec><tp:treatment-sec sec-type="description" id="SECID0EWNAG"><title>Description.</title><p><bold><italic>Adult</italic></bold> (Fig. <xref ref-type="fig" rid="F1">1</xref>). Wingspan 25.5–31.0 mm. Head (Fig. <xref ref-type="fig" rid="F1">1a, b</xref>) grayish white. Antenna grayish white, scape ca 1.5× as long as wide, flagellum of male with short cilia, of female pubescent. Labial palpus of male grayish white mixed with a few brown scales, of female brown mixed with a few grayish white scales; first and second segments obliquely upturned, third second projected forward; third segment as long as second, twice as long as first. Maxillary palpus minute, grayish brown, in form of an aigrette. Patagium, tegula and thorax pale yellow, mottled a few brown scales. Forewing yellow, costa dorsum and lower margin of cell overlaid with a longitudinal grayish black streak respectively, more or less peppering of whitish scales; some scattered black dotting along veins and termen; antemedial line white, arched, white, from costal 1/5 slightly oblique to dorsum 1/4, inner bordering ashy black on lower half, outer edging of grayish brown; postmedial line indistinct; discal spots brown, separated; postmedial line black, obscure; cilia yellowish write. Hindwing pale gray, cilia grayish white.</p><p><bold><italic>Male genitalia</italic></bold> (Fig. <xref ref-type="fig" rid="F2">3</xref>). Uncus oval, lateral margins enfolded at distal half. Apical process of gnathos conical, ca 1/3 length of uncus. Transtilla absent. Valva narrow, 5× as long as wide; clasper a narrowed triangular process, with a globular, haired base; costa stout, slightly longer than and ca 2/3 width of valva, its apex blunt, slightly forked; sacculus ca 2/5 length of valva, broader at base, tapering toward pointed apex, bearing dense, spine-like hairs along ventral margin. Juxta a broad, semicircular plate, with a pair of short, globular lateral lobes. Vinculum twice as long as its greatest width, narrowly rounded anteriorly. Aedeagus nearly as long as valva, slightly curved towards base, with a tuft of granulations near base; Cornuti two stout thorns, longer one slightly less than half length of aedeagus. Culcita one pair of long hair tufts, 2/3 length of valva.</p><p><bold><italic>Female genitalia</italic></bold> (Fig. <xref ref-type="fig" rid="F2">5</xref>). Ovipositor triangular, 3× as long as wide. Apophyses posteriores slender, 3/4 length of apophyses anteriores. Eighth tergite 2/3 length of its width. Antrum strongly sclerotized, funnel-shaped, broader than eighth segment. Ductus bursae sclerotized, 1.2× as long as corpus bursae, of nearly equal width throughout, slightly broader at junction with corpus bursae. Corpus bursae heart-shaped, scobinate-granulate on inner surface, with two sclerotized patches: one oval sclerotized plate near middle; one irregular large plate from junction with ductus bursae to anterior 1/3, its posterior half smooth, forming a shallow fold along its edge, anterior half granulated and wrinkled. Ductus seminalis from posterior margin of corpus bursae.</p></tp:treatment-sec><tp:treatment-sec sec-type="DNA barcode" id="SECID0E6OAG"><title>DNA barcode.</title><p>One DNA barcode from a female paratype was obtained and deposited in GenBank (accession numbers: <ext-link xmlns:xlink="http://www.w3.org/1999/xlink" ext-link-type="gen" xlink:href="MT749678" xlink:type="simple">MT749678</ext-link>), DNA voucher slide no. DNAYLL18119.</p></tp:treatment-sec><tp:treatment-sec sec-type="etymology" id="SECID0EKPAG"><title>Etymology.</title><p>The specific name is derived from the Latin prefix <italic>tri</italic>-, meaning three, and the Latin word <italic>striatus</italic>, meaning streak, referring to three grayish black streaks on the forewing.</p></tp:treatment-sec><tp:treatment-sec sec-type="distribution" id="SECID0EUPAG"><title>Distribution.</title><p>China (Ningxia).</p></tp:treatment-sec><tp:treatment-sec sec-type="host" id="SECID0EZPAG"><title>Host plant.</title><p>Unknown.</p></tp:treatment-sec><tp:treatment-sec><!--Section generated to contain objects referenced in tp:taxon-treatment.--><fig id="F1" position="float" orientation="portrait"><object-id xmlns:xlink="http://www.w3.org/1999/xlink" content-type="doi" xlink:type="simple">10.3897/zookeys.975.56763.figures1-2</object-id><object-id xmlns:xlink="http://www.w3.org/1999/xlink" content-type="arpha" xlink:type="simple">E44BB69E-1FC9-5DB5-A35F-666492D9553C</object-id><label>Figures 1, 2.</label><caption><p>Adult <italic><tp:taxon-name><tp:taxon-name-part taxon-name-part-type="genus" reg="Pima">Pima</tp:taxon-name-part></tp:taxon-name></italic> species. <bold>1</bold><italic><tp:taxon-name><tp:taxon-name-part taxon-name-part-type="genus" reg="Pima">P.</tp:taxon-name-part> <tp:taxon-name-part taxon-name-part-type="species" reg="tristriata">tristriata</tp:taxon-name-part></tp:taxon-name></italic> sp. nov., holotype, male <bold>1a</bold> dorsal view of head, holotype, male <bold>1b</bold> lateral view of head, holotype, male <bold>1c</bold> wing venation, paratype, female, DYL01090 <bold>2</bold><italic><tp:taxon-name><tp:taxon-name-part taxon-name-part-type="genus" reg="Pima">P.</tp:taxon-name-part> <tp:taxon-name-part taxon-name-part-type="species" reg="boisduvaliella">boisduvaliella</tp:taxon-name-part></tp:taxon-name></italic>, female <bold>2a</bold> dorsal view of head, male <bold>2b</bold> lateral view of head, male <bold>2c</bold> wing venation, female, WYQ13200. Scale bars: 5.0 mm.</p></caption><graphic xmlns:xlink="http://www.w3.org/1999/xlink" xlink:href="zookeys-975-111-g001.jpg" position="float" orientation="portrait" xlink:type="simple" id="oo_462770.jpg"><uri content-type="original_file" xlink:type="simple">https://binary.pensoft.net/fig/462770</uri></graphic></fig><fig id="F2" position="float" orientation="portrait"><object-id xmlns:xlink="http://www.w3.org/1999/xlink" content-type="doi" xlink:type="simple">10.3897/zookeys.975.56763.figures3-6</object-id><object-id xmlns:xlink="http://www.w3.org/1999/xlink" content-type="arpha" xlink:type="simple">0842C5F2-6F82-5C68-8E29-0C0C16F9BB36</object-id><label>Figures 3–6.</label><caption><p>Genitalia of <italic><tp:taxon-name><tp:taxon-name-part taxon-name-part-type="genus" reg="Pima">Pima</tp:taxon-name-part></tp:taxon-name></italic> species. <bold>3, 4</bold> Male genitalia <bold>3</bold><italic><tp:taxon-name><tp:taxon-name-part taxon-name-part-type="genus" reg="Pima">P.</tp:taxon-name-part> <tp:taxon-name-part taxon-name-part-type="species" reg="tristriata">tristriata</tp:taxon-name-part></tp:taxon-name></italic> sp. nov., paratype, YLL18044 <bold>4</bold><italic><tp:taxon-name><tp:taxon-name-part taxon-name-part-type="genus" reg="Pima">P.</tp:taxon-name-part> <tp:taxon-name-part taxon-name-part-type="species" reg="boisduvaliella">boisduvaliella</tp:taxon-name-part></tp:taxon-name></italic>, DYL01090 <bold>5, 6</bold> Female genitalia <bold>5</bold><italic><tp:taxon-name><tp:taxon-name-part taxon-name-part-type="genus" reg="Pima">P.</tp:taxon-name-part> <tp:taxon-name-part taxon-name-part-type="species" reg="tristriata">tristriata</tp:taxon-name-part></tp:taxon-name></italic> sp. nov., paratype, LJY10110 <bold>6</bold><italic><tp:taxon-name><tp:taxon-name-part taxon-name-part-type="genus" reg="Pima">P.</tp:taxon-name-part> <tp:taxon-name-part taxon-name-part-type="species" reg="boisduvaliella">boisduvaliella</tp:taxon-name-part></tp:taxon-name></italic>, DYL00331. Scale bars: 0.5 mm.</p></caption><graphic xmlns:xlink="http://www.w3.org/1999/xlink" xlink:href="zookeys-975-111-g002.jpg" position="float" orientation="portrait" xlink:type="simple" id="oo_462771.jpg"><uri content-type="original_file" xlink:type="simple">https://binary.pensoft.net/fig/462771</uri></graphic></fig></tp:treatment-sec></tp:taxon-treatment>
