# Supplementary material for: A new species of Pima Hulst, 1888 from China (Lepidoptera, Pyralidae, Phycitinae), with a key to Holarctic species
Source: Zookeys. 2020 Oct 12;975:111–24. doi: 10.3897/zookeys.975.56763 (PMC7572542; doi:10.3897/zookeys.975.56763)
Supplement: XML Treatment for Pima boisduvaliella [file zookeys.975.56763-treatment3.xml]

<!DOCTYPE tp:taxon-treatment
  PUBLIC "-//TaxonX//DTD Taxonomic Treatment Publishing DTD v0 20100105//EN" "tax-treatment-NSO.dtd">
<tp:taxon-treatment xmlns:tp="http://www.plazi.org/taxpub"><tp:treatment-meta><kwd-group><label>Taxon classification</label><kwd><named-content xmlns:xlink="http://www.w3.org/1999/xlink" content-type="kingdom">Animalia</named-content></kwd><kwd><named-content xmlns:xlink="http://www.w3.org/1999/xlink" content-type="order">Lepidoptera</named-content></kwd><kwd><named-content xmlns:xlink="http://www.w3.org/1999/xlink" content-type="family"> Pyralidae</named-content></kwd></kwd-group><mixed-citation publication-type="journal"><person-group><name><surname>Yang</surname><given-names>Linlin</given-names></name><name><surname>Ren</surname><given-names>Yingdang</given-names></name></person-group><article-title>A new species of <italic><tp:taxon-name><tp:taxon-name-part taxon-name-part-type="genus" reg="Pima">Pima</tp:taxon-name-part></tp:taxon-name></italic> Hulst, 1888 from China (<tp:taxon-name><tp:taxon-name-part taxon-name-part-type="order">Lepidoptera</tp:taxon-name-part></tp:taxon-name>, <tp:taxon-name><tp:taxon-name-part taxon-name-part-type="family">Pyralidae</tp:taxon-name-part></tp:taxon-name>, <tp:taxon-name><tp:taxon-name-part taxon-name-part-type="subfamily">Phycitinae</tp:taxon-name-part></tp:taxon-name>), with a key to Holarctic species</article-title><source>Zookeys</source><day>12</day><month>10</month><year>2020</year><volume>975</volume><fpage>111</fpage><lpage>124</lpage><pub-id pub-id-type="doi">10.3897/zookeys.975.56763</pub-id></mixed-citation></tp:treatment-meta><tp:nomenclature><tp:taxon-name><object-id xmlns:xlink="http://www.w3.org/1999/xlink" content-type="arpha" xlink:type="simple">2E9FF304-6CDD-5597-8611-39DD11389407</object-id>
            <tp:taxon-name-part taxon-name-part-type="genus" reg="Pima">Pima</tp:taxon-name-part>
            <tp:taxon-name-part taxon-name-part-type="species" reg="boisduvaliella">boisduvaliella</tp:taxon-name-part>
          </tp:taxon-name><tp:taxon-authority>(Guenée, 1845)</tp:taxon-authority><xref ref-type="fig" rid="F1">Figures 2</xref><xref ref-type="fig" rid="F2">, 4</xref><xref ref-type="fig" rid="F2">, 6</xref><tp:nomenclature-citation-list><tp:nomenclature-citation><tp:taxon-name>
                <tp:taxon-name-part taxon-name-part-type="genus" reg="Epischnia">Epischnia</tp:taxon-name-part> <tp:taxon-name-part taxon-name-part-type="species" reg="boisduvaliella">boisduvaliella</tp:taxon-name-part></tp:taxon-name><comment>Guenée, 1845: 319.</comment></tp:nomenclature-citation><tp:nomenclature-citation><tp:taxon-name>
                <tp:taxon-name-part taxon-name-part-type="genus" reg="Anerastia">Anerastia</tp:taxon-name-part> <tp:taxon-name-part taxon-name-part-type="species" reg="farrella">farrella</tp:taxon-name-part></tp:taxon-name><comment>Curtis, 1850: 114.</comment></tp:nomenclature-citation><tp:nomenclature-citation><tp:taxon-name>
                <tp:taxon-name-part taxon-name-part-type="genus" reg="Myelois">Myelois</tp:taxon-name-part> <tp:taxon-name-part taxon-name-part-type="species" reg="lafauryella">lafauryella</tp:taxon-name-part></tp:taxon-name><comment>Constant, 1865: 189.</comment></tp:nomenclature-citation><tp:nomenclature-citation><tp:taxon-name>
                <tp:taxon-name-part taxon-name-part-type="genus" reg="Pima">Pima</tp:taxon-name-part> <tp:taxon-name-part taxon-name-part-type="species" reg="boisduvaliella">boisduvaliella</tp:taxon-name-part></tp:taxon-name><comment>(Guenée): <xref ref-type="bibr" rid="B7">Hannemann 1964</xref>: 180.</comment></tp:nomenclature-citation></tp:nomenclature-citation-list></tp:nomenclature><tp:treatment-sec sec-type="diagnosis" id="SECID0EETAG"><title>Diagnosis.</title><p>Adults (Fig. <xref ref-type="fig" rid="F1">2</xref>) with wingspan 15.0–22.0 mm. <italic><tp:taxon-name><tp:taxon-name-part taxon-name-part-type="genus" reg="Pima">Pima</tp:taxon-name-part> <tp:taxon-name-part taxon-name-part-type="species" reg="boisduvaliella">boisduvaliella</tp:taxon-name-part></tp:taxon-name></italic> is characterized by the yellowish brown forewing with a white subcostal streak; the elongate valva with a well-developed costa that produced and weakly notched apically, the broad semicircular juxta with a pair of short, finger-like lateral lobes, the V-shaped vinculum ca 1.5× length of its greatest width, and the aedeagus with two thorns that slightly less than half the length of the aedeagus in the male genitalia (Fig. <xref ref-type="fig" rid="F2">4</xref>); the rounded antrum, the heart-shaped corpus bursae with dense microtrichia in anterior 1/3, with a small oval sclerotized plate and a couple of tortuous, sclerotized plates in the female genitalia (Fig. <xref ref-type="fig" rid="F2">6</xref>).</p><p>Three DNA barcodes were obtained and deposited in GenBank: a male collected on August 19, 2007 at alt. 2178 m in Mt. Xinglong, Yuzhong County, Gansu Province, accession no. <ext-link xmlns:xlink="http://www.w3.org/1999/xlink" ext-link-type="gen" xlink:href="MT734539" xlink:type="simple">MT734539</ext-link>, DNA voucher slide no. DNAYLL18043; a male collected on July 24, 2013 at alt. 1461 m in Habahu, Yanchi County, Ningxia Hui Autonomous Region, accession no. <ext-link xmlns:xlink="http://www.w3.org/1999/xlink" ext-link-type="gen" xlink:href="MT734540" xlink:type="simple">MT734540</ext-link>, DNA voucher slide no. DNAYLL18076; a male collected on August 3, 2010 at alt. 1836 m in Shuimogou, Mt. Helan, Alxa Zuoqi, Inner Mongolia Autonomous Region, accession no. <ext-link xmlns:xlink="http://www.w3.org/1999/xlink" ext-link-type="gen" xlink:href="MT734541" xlink:type="simple">MT734541</ext-link>, DNA voucher slide no. DNAYLL18118.</p></tp:treatment-sec><tp:treatment-sec sec-type="distribution" id="SECID0ESUAG"><title>Distribution.</title><p>China (Gansu, Hebei, Inner Mongolia, Liaoning, Ningxia, Qinghai, Shaanxi, Shanxi, Xinjiang, Xizang) (Fig. <xref ref-type="fig" rid="F3">7</xref>), Europe (<xref ref-type="bibr" rid="B20">Slamka 2019</xref>: 128, fig. 145), Canada, USA.</p><fig id="F3" position="float" orientation="portrait"><object-id xmlns:xlink="http://www.w3.org/1999/xlink" content-type="doi" xlink:type="simple">10.3897/zookeys.975.56763.figure7</object-id><object-id xmlns:xlink="http://www.w3.org/1999/xlink" content-type="arpha" xlink:type="simple">B81A7B44-52AD-5A70-988E-9925CB52F33D</object-id><label>Figure 7.</label><caption><p>Geographical distribution of <italic><tp:taxon-name><tp:taxon-name-part taxon-name-part-type="genus" reg="Pima">Pima</tp:taxon-name-part></tp:taxon-name></italic> in China: <italic><tp:taxon-name><tp:taxon-name-part taxon-name-part-type="genus" reg="Pima">P.</tp:taxon-name-part> <tp:taxon-name-part taxon-name-part-type="species" reg="tristriata">tristriata</tp:taxon-name-part></tp:taxon-name></italic> sp. nov. (triangle), <italic><tp:taxon-name><tp:taxon-name-part taxon-name-part-type="genus" reg="Pima">P.</tp:taxon-name-part> <tp:taxon-name-part taxon-name-part-type="species" reg="boisduvaliella">boisduvaliella</tp:taxon-name-part></tp:taxon-name></italic> (circle); <italic><tp:taxon-name><tp:taxon-name-part taxon-name-part-type="genus" reg="Pima">P.</tp:taxon-name-part> <tp:taxon-name-part taxon-name-part-type="species" reg="trifidella">trifidella</tp:taxon-name-part></tp:taxon-name></italic> (square).</p></caption><graphic xmlns:xlink="http://www.w3.org/1999/xlink" xlink:href="zookeys-975-111-g003.jpg" position="float" orientation="portrait" xlink:type="simple" id="oo_462772.jpg"><uri content-type="original_file" xlink:type="simple">https://binary.pensoft.net/fig/462772</uri></graphic></fig></tp:treatment-sec><tp:treatment-sec sec-type="host" id="SECID0EVWAG"><title>Host plants.</title><p><tp:taxon-name><tp:taxon-name-part taxon-name-part-type="family">Leguminosae</tp:taxon-name-part></tp:taxon-name>: <italic><tp:taxon-name><tp:taxon-name-part taxon-name-part-type="genus" reg="Anthyllis">Anthyllis</tp:taxon-name-part> <tp:taxon-name-part taxon-name-part-type="species" reg="vulneraria">vulneraria</tp:taxon-name-part></tp:taxon-name></italic> L., <italic><tp:taxon-name><tp:taxon-name-part taxon-name-part-type="genus" reg="Astragalus">Astragalus</tp:taxon-name-part> <tp:taxon-name-part taxon-name-part-type="species" reg="dasyanthus">dasyanthus</tp:taxon-name-part></tp:taxon-name></italic> Pall., <italic><tp:taxon-name><tp:taxon-name-part taxon-name-part-type="genus" reg="Astracantha">Astracantha</tp:taxon-name-part> <tp:taxon-name-part taxon-name-part-type="species" reg="arnacanthoides">arnacanthoides</tp:taxon-name-part></tp:taxon-name></italic>, <italic><tp:taxon-name><tp:taxon-name-part taxon-name-part-type="genus" reg="Lathyrus">Lathyrus</tp:taxon-name-part> <tp:taxon-name-part taxon-name-part-type="species" reg="japonicus">japonicus</tp:taxon-name-part></tp:taxon-name></italic> Willd., <italic><tp:taxon-name><tp:taxon-name-part taxon-name-part-type="genus" reg="Lotus">Lotus</tp:taxon-name-part> <tp:taxon-name-part taxon-name-part-type="species" reg="corniculatus">corniculatus</tp:taxon-name-part></tp:taxon-name></italic> L., <italic><tp:taxon-name><tp:taxon-name-part taxon-name-part-type="genus" reg="Ononis">Ononis</tp:taxon-name-part> <tp:taxon-name-part taxon-name-part-type="species" reg="spinosa">spinosa</tp:taxon-name-part></tp:taxon-name></italic> L., <italic><tp:taxon-name><tp:taxon-name-part taxon-name-part-type="genus" reg="Ononis">O.</tp:taxon-name-part> <tp:taxon-name-part taxon-name-part-type="species" reg="arvensis">arvensis</tp:taxon-name-part></tp:taxon-name></italic> L., <italic><tp:taxon-name><tp:taxon-name-part taxon-name-part-type="genus" reg="Hibiscus">Hibiscus</tp:taxon-name-part> <tp:taxon-name-part taxon-name-part-type="species" reg="esculentus">esculentus</tp:taxon-name-part></tp:taxon-name></italic> (<xref ref-type="bibr" rid="B8">Heinrich 1956</xref>; <xref ref-type="bibr" rid="B12">Leraut 2014</xref>; <xref ref-type="bibr" rid="B20">Slamka 2019</xref>).</p></tp:treatment-sec><tp:treatment-sec><!--Section generated to contain objects referenced in tp:taxon-treatment.--><fig id="F1" position="float" orientation="portrait"><object-id xmlns:xlink="http://www.w3.org/1999/xlink" content-type="doi" xlink:type="simple">10.3897/zookeys.975.56763.figures1-2</object-id><object-id xmlns:xlink="http://www.w3.org/1999/xlink" content-type="arpha" xlink:type="simple">E44BB69E-1FC9-5DB5-A35F-666492D9553C</object-id><label>Figures 1, 2.</label><caption><p>Adult <italic><tp:taxon-name><tp:taxon-name-part taxon-name-part-type="genus" reg="Pima">Pima</tp:taxon-name-part></tp:taxon-name></italic> species. <bold>1</bold><italic><tp:taxon-name><tp:taxon-name-part taxon-name-part-type="genus" reg="Pima">P.</tp:taxon-name-part> <tp:taxon-name-part taxon-name-part-type="species" reg="tristriata">tristriata</tp:taxon-name-part></tp:taxon-name></italic> sp. nov., holotype, male <bold>1a</bold> dorsal view of head, holotype, male <bold>1b</bold> lateral view of head, holotype, male <bold>1c</bold> wing venation, paratype, female, DYL01090 <bold>2</bold><italic><tp:taxon-name><tp:taxon-name-part taxon-name-part-type="genus" reg="Pima">P.</tp:taxon-name-part> <tp:taxon-name-part taxon-name-part-type="species" reg="boisduvaliella">boisduvaliella</tp:taxon-name-part></tp:taxon-name></italic>, female <bold>2a</bold> dorsal view of head, male <bold>2b</bold> lateral view of head, male <bold>2c</bold> wing venation, female, WYQ13200. Scale bars: 5.0 mm.</p></caption><graphic xmlns:xlink="http://www.w3.org/1999/xlink" xlink:href="zookeys-975-111-g001.jpg" position="float" orientation="portrait" xlink:type="simple" id="oo_462770.jpg"><uri content-type="original_file" xlink:type="simple">https://binary.pensoft.net/fig/462770</uri></graphic></fig><fig id="F2" position="float" orientation="portrait"><object-id xmlns:xlink="http://www.w3.org/1999/xlink" content-type="doi" xlink:type="simple">10.3897/zookeys.975.56763.figures3-6</object-id><object-id xmlns:xlink="http://www.w3.org/1999/xlink" content-type="arpha" xlink:type="simple">0842C5F2-6F82-5C68-8E29-0C0C16F9BB36</object-id><label>Figures 3–6.</label><caption><p>Genitalia of <italic><tp:taxon-name><tp:taxon-name-part taxon-name-part-type="genus" reg="Pima">Pima</tp:taxon-name-part></tp:taxon-name></italic> species. <bold>3, 4</bold> Male genitalia <bold>3</bold><italic><tp:taxon-name><tp:taxon-name-part taxon-name-part-type="genus" reg="Pima">P.</tp:taxon-name-part> <tp:taxon-name-part taxon-name-part-type="species" reg="tristriata">tristriata</tp:taxon-name-part></tp:taxon-name></italic> sp. nov., paratype, YLL18044 <bold>4</bold><italic><tp:taxon-name><tp:taxon-name-part taxon-name-part-type="genus" reg="Pima">P.</tp:taxon-name-part> <tp:taxon-name-part taxon-name-part-type="species" reg="boisduvaliella">boisduvaliella</tp:taxon-name-part></tp:taxon-name></italic>, DYL01090 <bold>5, 6</bold> Female genitalia <bold>5</bold><italic><tp:taxon-name><tp:taxon-name-part taxon-name-part-type="genus" reg="Pima">P.</tp:taxon-name-part> <tp:taxon-name-part taxon-name-part-type="species" reg="tristriata">tristriata</tp:taxon-name-part></tp:taxon-name></italic> sp. nov., paratype, LJY10110 <bold>6</bold><italic><tp:taxon-name><tp:taxon-name-part taxon-name-part-type="genus" reg="Pima">P.</tp:taxon-name-part> <tp:taxon-name-part taxon-name-part-type="species" reg="boisduvaliella">boisduvaliella</tp:taxon-name-part></tp:taxon-name></italic>, DYL00331. Scale bars: 0.5 mm.</p></caption><graphic xmlns:xlink="http://www.w3.org/1999/xlink" xlink:href="zookeys-975-111-g002.jpg" position="float" orientation="portrait" xlink:type="simple" id="oo_462771.jpg"><uri content-type="original_file" xlink:type="simple">https://binary.pensoft.net/fig/462771</uri></graphic></fig></tp:treatment-sec><ref-list><ref id="B7"><mixed-citation xmlns:xlink="http://www.w3.org/1999/xlink" xlink:type="simple"><person-group><name name-style="western"><surname>Hannemann</surname><given-names>HJ</given-names></name></person-group> (<year>1964</year>) Kleinschmetterlinge oder Microlepidoptera II. Die Wickler (s.l.) (<tp:taxon-name><tp:taxon-name-part taxon-name-part-type="family">Cochylidae</tp:taxon-name-part></tp:taxon-name> und <tp:taxon-name><tp:taxon-name-part taxon-name-part-type="family">Carposinidae</tp:taxon-name-part></tp:taxon-name>). Die Zünslerartigen (<tp:taxon-name><tp:taxon-name-part taxon-name-part-type="superfamily">Pyraloidea</tp:taxon-name-part></tp:taxon-name>). In: Dahl F (Ed.) Die Tierwelt Deutschlands 50. 401 pp. [pls 1–22]</mixed-citation></ref><ref id="B20"><mixed-citation xmlns:xlink="http://www.w3.org/1999/xlink" xlink:type="simple"><person-group><name name-style="western"><surname>Slamka</surname><given-names>F</given-names></name></person-group> (<year>2019</year>) <source><tp:taxon-name><tp:taxon-name-part taxon-name-part-type="subfamily">Phycitinae</tp:taxon-name-part></tp:taxon-name> Pt 1. Identification – Distribution – Habitat – Biologie.</source><publisher-name>Pyraloidea of Europe 4</publisher-name>, <publisher-loc>František Slamka, Bratislava</publisher-loc>, <size units="page">432 pp</size>. [31 col + 175 b/w plates]</mixed-citation></ref><ref id="B8"><mixed-citation xmlns:xlink="http://www.w3.org/1999/xlink" xlink:type="simple"><person-group><name name-style="western"><surname>Heinrich</surname><given-names>C</given-names></name></person-group> (<year>1956</year>) <article-title>American moths of the subfamily <tp:taxon-name><tp:taxon-name-part taxon-name-part-type="subfamily">Phycitinae</tp:taxon-name-part></tp:taxon-name>.</article-title><source>Bulletin of the United States National Museum</source><volume>207</volume>: <fpage>1</fpage>–<lpage>581</lpage>. [figs 1–1138] <ext-link xlink:type="simple" ext-link-type="uri" xlink:href="https://www.biodiversitylibrary.org/page/32376942">https://www.biodiversitylibrary.org/page/32376942</ext-link></mixed-citation></ref><ref id="B12"><mixed-citation xmlns:xlink="http://www.w3.org/1999/xlink" xlink:type="simple"><person-group><name name-style="western"><surname>Leraut</surname><given-names>PJA</given-names></name></person-group> (<year>2014</year>) <source>Moths of Europe, Pyralids 2. N.A.P.</source><publisher-name>Editions</publisher-name>, <publisher-loc>Verrières-le-Buisson, France</publisher-loc>, <size units="page">441 pp</size>. [69 pls, 190 text figs]</mixed-citation></ref></ref-list></tp:taxon-treatment>
